# Supplementary material for: Evaluating Food Intake of Post-Acute Myocardial Infarction Patients According to a European Guideline and Mediterranean Diet Score: DICA-NUTS Substudy
Source: Life (Basel). 2025 Jun 30;15(7):1051. doi: 10.3390/life15071051 (PMC12298716; doi:10.3390/life15071051)
Supplement: Supplementary file 1 [file life-15-01051-s001.zip]

Archive with 1 entries (1 files):
- life-3522779-supplementary.pdf
